# Supplementary material for: Old world camels in Germany: parasitic nematode communities characterized by nemabiome analysis showed reduced anthelmintic efficacy according to the fecal egg count reduction test
Source: Parasit Vectors. 2025 Jul 24;18:294. doi: 10.1186/s13071-025-06930-9 (PMC12288319; doi:10.1186/s13071-025-06930-9)
Supplement: Supplementary file 2 — Additional file 2. [file 13071_2025_6930_MOESM2_ESM.xlsx]

## Sheet: Additional file 2 header
Old World camels in Germany: Parasitic nematode communities characterized nemabiome analysis show reduced anthelmintic efficacy according to the fecal egg count reduction test
Jenny Brachmann1,2, Stefan Fiedler3, Hannah Fischer1,2,5, Jennifer S. Schmidt1,2, Renate Radek4, Georg von Samson-Himmelstjerna1,2, Jürgen Krücken1,2*
1Institute for Parasitology and Tropical Veterinary Medicine, Freie Universität Berlin, Berlin, Germany
2Veterinary Centre for Resistance Research, Freie Universität Berlin, Berlin, German
3Federal Office of Consumer Protection and Food Safety, Berlin, German
4Evolutionary Biology, Institute of Biology, Freie Universität Berlin, Germany.
5Present address: German Federal Institute of Risk Assessment, Max-Dohrn-Str. 8-10, 10589 Berlin, Germany
Additional file 2

## Sheet: animal individual results
farm	animal_ID	species	weight_[kg]	year_of_birth	age	sex	remark	Strongyle_eggs_before_treatment	Strongyle_eggs_after_treatment	FECRi	FECRi_effiziency	Strongyle_Y_N	last_treatment_date	last_used_drug	last_used_drug_class	date_of_treatment_for_this_study	drug_used for_this_study	drug class used_for_this_study	treatment_dosage [µg_pro_kg]	treatment_dosage_2 [µg_pro_kg]	Time_span_until_analysis [in weeks]	total_number_OWC	ruminants_at_farm	shared_use_area_ruminantia	shared_use_area_equids	shared_use-area_NWC	shared_use_area_other_animals
1	B1_1	b	700	2011	12	m	mc	4	1	75	0	1	2022-09-30	FBZ	BZ							7	1	0	0	0	0
1	B1_2	h	500	2017	6	m	mc	8	3	62.5	0	1	2022-09-30	FBZ	BZ							7	1	0	0	0	0
1	B1_3	b	700	2019	4	f	fpl	4	0	100	1	1	2022-09-30	FBZ	BZ	2023-03-30	IVM	ML	428.764		25.8571	7	1	0	0	0	0
1	B1_4	h	800	2007	16	f	fpl	36	0	100	1	1	2022-09-30	FBZ	BZ	2023-04-04	IVM	ML	450.202		26.5714	7	1	0	0	0	0
1	B1_5	b	200	2022	1	m	j	101	6	94.0594	0	1	2022-09-30	FBZ	BZ	2023-04-04	IVM	ML	600.27		26.5714	7	1	0	0	0	0
1	B1_6	b	750	2004	19	f	fpl	43	8	81.3953	0	1	2022-09-30	FBZ	BZ	2023-04-04	IVM	ML	373.501		26.5714	7	1	0	0	0	0
1	B1_7	b	800	2010	13	m	m	10	0	100	1	1	2022-09-30	FBZ	BZ	2023-04-04	IVM	ML	350.158		26.5714	7	1	0	0	0	0
2	B2_1	b	638	2012	11	m	m	2	0	100	1	1	2022-11-17	MOX	ML	2023-05-05	MOX_FBZ	ML_BZ	400	10000	24.1429	12	1	1	0	0	1
2	B2_2	b	390	2022	1	m	m	0	0			0	2022-03-14			2023-05-05	MOX_FBZ	ML_BZ	410.256	10256.4	59.5714	12	1	1	0	0	1
2	B2_3	b	595	2017	6	f	fpl	0	0			0				2023-05-05	MOX_FBZ	ML_BZ	403.361	10084		12	1	1	0	0	1
2	B2_4	b	553	2020	3	f	f	3	0	100	1	1				2023-05-05	MOX_FBZ	ML_BZ	397.83	9945.75		12	1	1	0	0	1
2	B2_5	b	583	2015 (estimated)	8 (estimated)	f	f	1	0	100	1	1				2023-05-05	MOX_FBZ	ML_BZ	394.511	10291.6		12	1	1	0	0	1
2	B2_6	b	493	2020	3	m	m	3	0	100	1	1				2023-05-05	MOX_FBZ	ML_BZ	405.68	10142		12	1	1	0	0	1
2	B2_7	b	650	2014	9	m	mc	0	0			0				2023-05-05	MOX_FBZ	ML_BZ	400	10000		12	1	1	0	0	1
2	B2_8	b	525	2020	3	m	mc	1	0	100	1	1	2022-09-20	MOX	ML	2023-05-05	MOX_FBZ	ML_BZ	400	9523.81	32.4286	12	1	1	0	0	1
2	B2_9	b	390	2022	1	m	m	0	0			0	2022-03-07			2023-05-05	MOX_FBZ	ML_BZ	410.256	10256.4	60.5714	12	1	1	0	0	1
2	B2_10	b	700	2012	11	f	f	0	0			0		FBZ	BZ	2023-05-05	MOX_FBZ	ML_BZ	400	10000	6435.86	12	1	1	0	0	1
2	B2_11	b	654	2016	7	f	fpl	1	0	100	1	1	2020-10-06	MOX	ML	2023-05-05	MOX_FBZ	ML_BZ	397.554	9938.84	134.429	12	1	1	0	0	1
2	B2_12	b	390	2022	1	m	m	0	0			0	2022-03-19			2023-05-05	MOX_FBZ	ML_BZ	410.256	10256.4		12	1	1	0	0	1
3	B3_1	b	650	2019	4	f	f	8	9	-12.5	0	1		LEV	LEV	2023-04-10	ABZ	BZ	12000		6432.29	15	0	0	0	0	0
3	B3_2	b	750	2014	9	f	fpl	2	3	-50	0	1	2022-11-17	MOX	ML	2023-04-10	ABZ	BZ	12000		20.5714	15	0	0	0	0	0
3	B3_3	b	650	2015	8	f	fpl	60	8	86.6667	0	1	2022-11-17	MOX	ML	2023-04-10	ABZ	BZ	12000		20.5714	15	0	0	0	0	0
3	B3_4	b	450	2020	3	f	fpl	0	1			0	2022-11-17	MOX	ML	2023-04-10	ABZ	BZ	12000		20.5714	15	0	0	0	0	0
3	B3_5	b	600	2001	22	f	f	39	6	84.6154	0	1	2022-11-17	MOX	ML	2023-04-10	ABZ	BZ	12000		20.5714	15	0	0	0	0	0
3	B3_6	b	200	2022	1	m	j	91	4	95.6044	1	1	2022-11-17	MOX	ML	2023-04-10	ABZ	BZ	11500		20.5714	15	0	0	0	0	0
3	B3_7	b	650	2013	10	f	fpl	56	3	94.6429	0	1	2022-11-17	MOX	ML	2023-04-10	ABZ	BZ	12000		20.5714	15	0	0	0	0	0
3	B3_8	b	900	2008	15	m	mc	14	2	85.7143	0	1	2022-11-17	MOX	ML	2023-04-10	ABZ	BZ	11111.1		20.5714	15	0	0	0	0	0
3	B3_9	b	200	2022	1	m	j	23	15	34.7826	0	1	2022-11-17	MOX	ML	2023-04-10	ABZ	BZ	11500		20.5714	15	0	0	0	0	0
3	B3_10	b	450	2020	3	f	f	0	0			0	2023-03-01	LEV	LEV	2023-04-10	ABZ	BZ	12000		5.71429	15	0	0	0	0	0
3	B3_11	b	900	2005	18	f	fpl	0	0			0	2022-11-17	MOX	ML	2023-04-10	ABZ	BZ	11111.1		20.5714	15	0	0	0	0	0
3	B3_12	b	600	1998	25	f	fpl	7	3	57.1429	0	1	2022-11-17	MOX	ML	2023-04-10	ABZ	BZ	12000		20.5714	15	0	0	0	0	0
3	B3_13	b	200	2022	1	m	j	8	19	-137.5	0	1	2022-11-17	MOX	ML	2023-04-10	ABZ	BZ	11500		20.5714	15	0	0	0	0	0
3	B3_14	b		2023	0	m	j	5	0	100	1	1	2023-03-25			2023-04-10	ABZ	BZ			2.28571	15	0	0	0	0	0
4	B4_1	b	727	2008	15	m	mc	0	0			0	2022-10-01	MOX	ML	2023-04-15	MOX	ML	398.9		28	8	1	1	1	1	1
4	B4_2	b	629	2004	19	m	mc	30	27	10	0	1	2022-10-01	MOX	ML	2023-04-15	MOX	ML	397.456		28	8	1	1	1	1	1
4	B4_3	b	719	2007	16	m	mc	89	1	98.8764	1	1	2022-10-01	MOX	ML	2023-04-15	MOX	ML	399.371		28	8	1	1	1	1	1
4	B4_4	b	636	2003	20	f	fpl	63	8	87.3016	0	1	2022-10-01	MOX	ML	2023-04-15	MOX	ML	399.371		28	8	1	1	1	1	1
4	B4_5	b	530	2016	7	f	f	907	14	98.4564	1	1	2022-10-01	MOX	ML	2023-04-15	MOX	ML	400		28	8	1	1	1	1	1
4	B4_6	b	530	2011	12	f	f	277	43	84.4765	0	1	2022-10-01	MOX	ML	2023-04-15	MOX	ML	400		28	8	1	1	1	1	1
4	B4_7	b	362	2019	4	f	f	997	151	84.8546	0	1	2022-12-01	MOX	ML	2023-04-15	MOX	ML	397.79		19.2857	8	1	1	1	1	1
4	B4_8	b	430	2020	3	m	m	620	328	47.0968	0	1	2022-10-01	MOX	ML	2023-04-15	MOX	ML	400		28	8	1	1	1	1	1
5	B5_1	b	700	2015	8	f	fpl	192	3	98.4375	1	1	2022-11-01	ABZ	BZ	2023-05-10	DOR	ML	240		27.1429	8	1	1	1	0	1
5	B5_2	d	500	2016	7	m	mc	9	22	-144.444	0	1	2022-11-01	ABZ	BZ	2023-05-10	DOR	ML	240		27.1429	8	1	1	1	0	1
5	B5_3	b	800	2017	6	m	m	16	1	93.75	0	1	2022-11-01	ABZ	BZ	2023-05-10	DOR	ML	240		27.1429	8	1	1	1	0	1
5	B5_4	b	800	2018	5	m	mc	21	6	71.4286	0	1	2022-11-01	ABZ	BZ	2023-05-10	DOR	ML	240		27.1429	8	1	1	1	0	1
5	B5_5	b	500	2015	8	f	fpl	473	408	13.7421	0	1	2022-11-01	ABZ	BZ	2023-05-10	DOR	ML	240		27.1429	8	1	1	1	0	1
5	B5_6	d	700	2016	7	m	mc	38	4	89.4737	0	1	2022-11-01	ABZ	BZ	2023-05-10	DOR	ML	240		27.1429	8	1	1	1	0	1
5	B5_7	b	800	2011	12	m	mc	1	18	-1700	0	1	2022-11-01	ABZ	BZ	2023-05-10	DOR	ML	240		27.1429	8	1	1	1	0	1
5	B5_8	d	800	1995	28	m	mc		33			0	2022-11-01	ABZ	BZ	2023-05-10	DOR	ML	240		27.1429	8	1	1	1	0	1
6	B6_1	b		2011	12	f	f	25				1										16	1	0	0	0	0
6	B6_2	b		2010	13	f	fpl	14				1										16	1	0	0	0	0
6	B6_3	b		2019	4	f	f	0				0										16	1	0	0	0	0
6	B6_4	b		2013	10	m	m	78				1										16	1	0	0	0	0
6	B6_5	b		2022	1	m	j	39				1										16	1	0	0	0	0
6	B6_6	b		2016	7	f	fpl	28				1										16	1	0	0	0	0
6	B6_7	b		2017	6	f	fpl	8				1										16	1	0	0	0	0
7	B7_1	b	300	2022	1	f	j	380	133	65	0	1				2023-05-14	DOR	ML	333.333			20	1	0	0	0	0
7	B7_2	b	700	2012	11	f	fpl	322	498	-54.6584	0	1	2022-11-01	DOR	ML	2023-05-14	DOR	ML	228.571		27.7143	20	1	0	0	0	0
7	B7_3	b	800	2019	4	f	f	378	82	78.3069	0	1	2022-11-02	DOR	ML	2023-05-14	DOR	ML	225		27.5714	20	1	0	0	0	0
7	B7_4	b	800	1999	24	f	fpl	240	55	77.0833	0	1	2022-11-03	DOR	ML	2023-05-14	DOR	ML	225		27.4286	20	1	0	0	0	0
7	B7_5	b	300	2022	1	m	j	126	111	11.9048	0	1				2023-05-14	DOR	ML	333.333			20	1	0	0	0	0
7	B7_6	b	80	2023	0	f	j	0				0				2023-05-14	DOR	ML				20	1	0	0	0	0
7	B7_7	b	800	2005	18	f	fpl	279	171	38.7097	0	1	2022-11-01	DOR	ML	2023-05-14	DOR	ML	225		27.7143	20	1	0	0	0	0
7	B7_8	b	750	2010	13	f	f	523	605	-15.6788	0	1	2022-11-01	DOR	ML	2023-05-14	DOR	ML	240		27.7143	20	1	0	0	0	0
7	B7_9	b	700	1993-2003		f	fpl	73	67	8.21918	0	1	2022-05-08	DOR	ML	2023-05-14	DOR	ML			53	20	1	0	0	0	0
7	B7_10	b	300	2022	1	f	j	218	140	35.7798	0	1				2023-05-14	DOR	ML	333.333			20	1	0	0	0	0
7	B7_11	b	550	2020	3	f	f	582	427	26.6323	0	1	2022-11-01	DOR	ML	2023-05-14	DOR	ML	290.909		27.7143	20	1	0	0	0	0
7	B7_12	b	400	2021	2	f	f	1646	1304	20.7776	0	1	2023-04-29	DOR	ML	2023-05-14	DOR	ML	350		2.14286	20	1	0	0	0	0
7	B7_13	b	750	2014	9	f	fpl	121	86	28.9256	0	1	2022-11-01	DOR	ML	2023-05-14	DOR	ML	240		27.7143	20	1	0	0	0	0
7	B7_14	b	900	2012	11	m	m	499	3	99.3988	1	1	2022-11-01	DOR	ML	2023-05-14	DOR	ML	244.444		27.7143	20	1	0	0	0	0
7	B7_15	b	600	2020	3	m	mc	709	751	-5.92384	0	1	2022-11-01	DOR	ML	2023-05-14	DOR	ML	266.667		27.7143	20	1	0	0	0	0
7	B7_16	b	800	2017	6	f	fpl	7	261	-3628.57	0	1	2022-11-01	DOR	ML	2023-05-14	DOR	ML	225		27.7143	20	1	0	0	0	0
7	B7_17	b	800	2014	9	f	fpl	0	974			0	2022-11-01	DOR	ML	2023-05-14	DOR	ML	225		27.7143	20	1	0	0	0	0
7	B7_18	b	150	2023	0	f	j	1632	0	100	1	1				2023-05-15	DOR	ML	166.667			20	1	0	0	0	0
8	B8_1	b	693	2008	15	f	f	65	84	-29.2308	0	1	2023-05-01	IVM	ML	2023-06-06	ABZ	BZ	10101		5.14286	15	1	0	0	0	0
8	B8_2	b	644	2006	17	m	mc	24	9	62.5	0	1	2023-05-01	IVM	ML	2023-06-06	ABZ	BZ	10093.2		5.14286	15	1	0	0	0	0
8	B8_3	b	578	2013	10	m	mc	133	33	75.188	0	1	2023-05-01	IVM	ML	2023-06-06	ABZ	BZ	10380.6		5.14286	15	1	0	0	0	0
8	B8_4	b	565	2012	11	m	mc	395	63	84.0506	0	1	2023-05-01	IVM	ML	2023-06-06	ABZ	BZ	10619.5		5.14286	15	1	0	0	0	0
8	B8_5	b	762	2007	16	m	mc	106	47	55.6604	0	1	2023-05-01	IVM	ML	2023-06-06	ABZ	BZ	10498.7		5.14286	15	1	0	0	0	0
8	B8_6	b	584	2009	14	m	mc	28	37	-32.1429	0	1	2023-05-01	IVM	ML	2023-06-06	ABZ	BZ	10274		5.14286	15	1	0	0	0	0
8	B8_7	b	477	2011	12	f	f	68	97	-42.6471	0	1	2023-05-01	IVM	ML	2023-06-06	ABZ	BZ	10482.2		5.14286	15	1	0	0	0	0
8	B8_8	b	642	2008	15	m	mc	101	29	71.2871	0	1	2023-05-01	IVM	ML	2023-06-06	ABZ	BZ	10124.6		5.14286	15	1	0	0	0	0
8	B8_9	b	282	2020	3	f	f	161	68	57.764	0	1	2023-05-01	IVM	ML	2023-06-06	ABZ	BZ	10638.3		5.14286	15	1	0	0	0	0
8	B8_10	b	531	2009	14	f	f	5	1	80	0	1	2023-05-01	IVM	ML	2023-06-06	ABZ	BZ	10357.8		5.14286	15	1	0	0	0	0
8	B8_11	b	226	2020	3	f	f	128	13	89.8438	0	1	2023-05-01	IVM	ML	2023-06-06	ABZ	BZ	15486.7		5.14286	15	1	0	0	0	0
8	B8_12	b	394	2016	7	f	f	226	249	-10.177	0	1	2023-05-01	IVM	ML	2023-06-06	ABZ	BZ	10152.3		5.14286	15	1	0	0	0	0
8	B8_13	b	575	2014	9	m	mc	58	5	91.3793	0	1	2023-05-01	IVM	ML	2023-06-06	ABZ	BZ	10434.8		5.14286	15	1	0	0	0	0
8	B8_14	b	728	2004	19	m	mc	37	37	0	0	1	2023-05-01	IVM	ML	2023-06-06	ABZ	BZ	10302.2		5.14286	15	1	0	0	0	0
8	B8_15	b	547	2015	8	m	mc	182	108	40.6593	0	1	2023-05-01	IVM	ML	2023-06-06	ABZ	BZ	10054.8		5.14286	15	1	0	0	0	0
9	B9_1	h	700	2016	7	m	mc	6	1	83.3333	0	1	2022-12-07	DOR	ML	2023-06-05	MON	AAD	4285.71		25.7143	69	1	1	1	1	1
9	B9_2	h	700	2012	11	m	mc	9	0	100	1	1	2022-12-07	DOR	ML	2023-06-05	MON	AAD	4285.71		25.7143	69	1	1	1	1	1
9	B9_3	b	700	2010	13	f	fpl	344	0	100	1	1	2022-12-07	DOR	ML	2023-06-05	MON	AAD	4285.71		25.7143	69	1	1	1	1	1
9	B9_4	b	800	2016	7	m	m	146	0	100	1	1	2022-12-07	DOR	ML	2023-06-05	MON	AAD	4375		25.7143	69	1	1	1	1	1
9	B9_5	d	600	2018	5	f	fpl	55	1	98.1818	1	1	2022-12-07	DOR	ML	2023-06-05	MON	AAD	4166.67		25.7143	69	1	1	1	1	1
9	B9_6	b	650	2013	10	f	fpl	345	1	99.7101	1	1	2022-12-07	DOR	ML	2023-06-05	MON	AAD	4230.77		25.7143	69	1	1	1	1	1
9	B9_7	h	900	2013	10	m	mc	136	1	99.2647	1	1	2022-12-07	DOR	ML	2023-06-05	MON	AAD	4166.67		25.7143	69	1	1	1	1	1
9	B9_8	h	700	2014	9	f	f	144	0	100	1	1	2022-12-07	DOR	ML	2023-06-05	MON	AAD	4285.71		25.7143	69	1	1	1	1	1
9	B9_9	b	700	2007	16	m	mc	94	0	100	1	1	2022-12-07	DOR	ML	2023-06-05	MON	AAD	4285.71		25.7143	69	1	1	1	1	1
9	B9_10	b	700	2016	7	f	f	0	0			0	2022-12-07	DOR	ML	2023-06-05	MON	AAD	4285.71		25.7143	69	1	1	1	1	1
9	B9_11	b	800	2016	7	m	mc	21	1	95.2381	1	1	2022-12-07	DOR	ML	2023-06-05	MON	AAD	4375		25.7143	69	1	1	1	1	1
9	B9_12	b	700	2013	10	f	fpl	59	4	93.2203	0	1	2022-12-07	DOR	ML	2023-06-05	MON	AAD	4285.71		25.7143	69	1	1	1	1	1
9	B9_13	d	700	2017	6	f	fpl	10	1	90	0	1	2022-12-07	DOR	ML	2023-06-05	MON	AAD	4285.71		25.7143	69	1	1	1	1	1
9	B9_14	h	250	2022	1	m	m	111	1	99.0991	1	1	2022-12-07	DOR	ML	2023-06-05	MON	AAD	5000		25.7143	69	1	1	1	1	1
9	B9_15	b	600	2017	6	f	fpl	619	3	99.5153	1	1	2022-12-07	DOR	ML	2023-06-05	MON	AAD	4166.67		25.7143	69	1	1	1	1	1
9	B9_16	d	600	2018	5	f	fpl	43	0	100	1	1	2021-12-01	DOR	ML	2023-06-05	MON	AAD	4166.67		78.7143	69	1	1	1	1	1
9	B9_17	h	400	2019	4	f	f	84	0	100	1	1	2022-12-07	DOR	ML	2023-06-05	MON	AAD	4375		25.7143	69	1	1	1	1	1
9	B9_18	d	700	2016	7	m	mc	43	1	97.6744	1	1	2022-12-07	DOR	ML	2023-06-05	MON	AAD	4285.71		25.7143	69	1	1	1	1	1
9	B9_19	d	650	2003	20	f	f	10	0	100	1	1	2022-12-07	DOR	ML	2023-06-05	MON	AAD	4230.77		25.7143	69	1	1	1	1	1

## Sheet: farm questionair results
farm	total_OWC	animals_included	ruminants_at_farm	resistence_Y_N	drug_study	drug_class_study	total_stock_treatment_year	frequency_treatment	frequency_drug_chance	frequency_coproscopic_analysis	weight_calculation	feed	feed_height	mineral_supply	salt_supply	shared_use_area_ruminantia	shared_use-area_NWC	shared_use_area_equids	h_stable_a_day	h_paddock_a_day	stable_cleaning	stable_desinfection	litter_change	used_litter_stable	frequency_change_of_paddocks
B1	7	7	1	1	IVM	ML	1	3	2	2	1	1_2_3	0_1	1	1	0	0	0	16	8	3	1	2	1	2
B2	12	12	1	1	MOX_FBZ	ML_BZ	0	0	1	1	0	1_2_3_4	1	1	1	1	0	0	24	0	2	0	1	2	2
B3	15	14	0	1	ABZ	BZ	1	2	1_2	2	1	1_2_3_4_	0	1	1	0	0	0	24	0	3	0	3	3	1
B4	8	8	1	1	MOX	ML	1	2	2	1	0	1_2_4_6	0	1	1	1	1	1	0	24	3	1	1	1_3	3
B5	8	7	1	1	DOR	ML	1	2	1	1	1	1_2_4_6	0	1	1	1	0	1	0	24	3	1	2	1	0
B6	16	6	1	1			0	0	1	2	1	1_3_6	0_1	1	1	0	0	0	1	23	3	1	3	1_3	0
B7	20	18	1	1	DOR	ML	1	2	1	1	1	1_2_3_4_6	0_1	1	1	0	0	0	14	10	1	0	1	1_3	2
B8	15	15	1	1	ABZ	BZ	1	2	1	2	0	1_2_4_5_6	1	1	1	0	0	0	18	6	1	1	1	1	0
B9	69	19	1	2	MON	AAD	1	3	1		1	1_2_4_5_6	1	1	1	1	1	1	18	6	1	1	1	1	0

## Sheet: coding
animal results
yes/no questions	1	yes
	0	no
species	d	Camelus dromedarius
	b	Camelus bactrianus
	h	hybrid
	NWC	New world camels
	OWC	Old world camels
sex, remark	m	male
	f	female
	wtl	female pregnant/lactating
	mc	male castrated				drug	IVM	Ivermectin (ML)
	j	juvenile					MOX	Moxidectin (ML)
FECRi_efficiency	1	>95(efficient)					DOR	Doramectin (ML)
	0	<95					FBZ	Fenbendazole (BZ)
weight_calculation	0	weight					ABZ	Albendazole (BZ)
	1	estimated					MON	Monepantel (AAD)
frequency_change_of_paddocks, litter_change, stable_desinfection, stable_cleaning	0	never					LEV	Levimasole (LEV)
	1	more often than monthly					PYR	Pyrantel (PY)
	2	monthly
	3	quarterly or less often
used_litter_stable	1	straw
	2	sand
	3	sawdust
feed	1	hay
	2	straw
	3	pellets_concentrated feed
	4	boughs_trees
	5	silage
	6	mown grass
feed_height	0	floor level
	1	Hay rack, elevated
frequency_drug_chance	2	with every treatment
	1	adjusted according to diagnostic
frequency_coproscopic_analysis	0	never
	1	1-2x a year
	2	more than 2x a year
total_stock_deworming_year, frequency_treatment	0	never
	1	only if necessary
	2	1 to 2
	3	3
